# Supplementary material for: Efficiency of four trap types and human landing catch in the sampling of Mansonia (Diptera, Culicidae) in Porto Velho, Rondônia, Brazil
Source: PLoS One. 2025 Jan 14;20(1):e0315869. doi: 10.1371/journal.pone.0315869 (PMC11731733; doi:10.1371/journal.pone.0315869)
Supplement: S1 Table — Diversity of Mansonia adult females captured using different traps and HLC on the grounds of houses in the District of Jaci Parana, Porto Velho, Brazil. (XLSX) [file pone.0315869.s002.xlsx]

## Sheet: Planilha1
	Sampling	Collecting point	Method	Start time	End time	T ºC	RH(%)	Genus	Species	n
	1	1	HLC	18:00:00	19:00:00	23.6	49	Mansonia	Ma. titillans	412
	1	1	HLC	18:00:00	19:00:00	23.6	49	Mansonia	Ma. humeralis	29
	1	1	HLC	19:00:00	20:00:00	23.1	50	Mansonia	Ma. titillans	127
	1	1	HLC	19:00:00	20:00:00	23.1	50	Mansonia	Ma. humeralis	53
	1	1	HLC	19:00:00	20:00:00	23.1	50	Culex	Culex sp.	1
	1	1	HLC	20:00:00	21:00:00	22.8	50	Mansonia	Ma. titillans	41
	1	1	HLC	20:00:00	21:00:00	22.8	50	Mansonia	Ma. humeralis	7
	1	1	HLC	20:00:00	21:00:00	22.8	50	Culex	Culex sp.	2
	1	1	HLC	21:00:00	22:00:00	22.1	51	Mansonia	Ma. titillans	33
	1	1	HLC	21:00:00	22:00:00	22.1	51	Mansonia	Ma. humeralis	5
	1	1	HLC	21:00:00	22:00:00	22.1	51	Culex	Culex sp.	1
	1	3	MosqTent	18:00:00	19:00:00	22.4	59	Mansonia	Ma. titillans	10
	1	2	MosqTent	18:00:00	19:00:00	22.4	59	Aedeomyia	Ad. squamipennis	1
	1	2	MosqTent	19:00:00	20:00:00	23.3	61	Mansonia	Ma. titillans	22
	1	2	MosqTent	19:00:00	20:00:00	23.3	61	Mansonia	Ma. humeralis	2
	1	2	MosqTent	19:00:00	20:00:00	23.3	61	Aedeomyia	Ad. squamipennis	1
	1	2	MosqTent	20:00:00	21:00:00	23.4	58	Mansonia	Ma. humeralis	2
	1	2	MosqTent	20:00:00	21:00:00	23.4	58	Mansonia	Ma. titillans	10
	1	2	MosqTent	21:00:00	22:00:00	21.9	65	Mansonia	Ma. titillans	8
	1	2	MosqTent	21:00:00	22:00:00	21.9	65	Mansonia	Ma. humeralis	1
	1	4	BG-sentinel	18:00:00	19:00:00	24.6	52	Culex	Culex sp.	2
	1	4	BG-sentinel	18:00:00	19:00:00	26.6	53	Aedes	Ae. aegypti	1
	1	5	Skeetervac	18:00:00	19:00:00	25.3	30	Mansonia	Ma. titillans	6
	1	5	Skeetervac	19:00:00	20:00:00	24.6	30	Mansonia	Ma. humeralis	3
	1	5	Skeetervac	19:00:00	20:00:00	24.6	30	Mansonia	Ma. titillans	2
	1	5	Skeetervac	20:00:00	21:00:00	24.2	31	Mansonia	Ma. titillans	4
	1	1	Skeetervac	18:00:00	19:00:00	26.2	44	Mansonia	Ma. titillans	15
	1	1	Skeetervac	19:00:00	20:00:00	24.1	49	Mansonia	Ma. titillans	14
	1	1	Skeetervac	19:00:00	20:00:00	24.1	49	Mansonia	Ma. humeralis	2
	1	1	Skeetervac	20:00:00	21:00:00	22.3	53	Mansonia	Ma. titillans	27
	1	1	Skeetervac	21:00:00	22:00:00	22.3	54	Mansonia	Ma. humeralis	4
	1	1	Skeetervac	21:00:00	22:00:00	22.3	54	Mansonia	Ma. indubitans	1
	1	2	HLC	18:00:00	19:00:00	23.7	65	Mansonia	Ma. titillans	35
	1	2	HLC	18:00:00	19:00:00	23.7	65	Mansonia	Ma. humeralis	8
	1	2	HLC	19:00:00	20:00:00	21.9	81	Mansonia	Ma. titillans	28
	1	2	HLC	19:00:00	20:00:00	21.9	81	Mansonia	Ma. humeralis	7
	1	2	HLC	20:00:00	21:00:00	20.4	89	Mansonia	Ma. titillans	35
	1	2	HLC	20:00:00	21:00:00	20.4	89	Mansonia	Ma. humeralis	14
	1	2	HLC	21:00:00	22:00:00	22.9	75	Mansonia	Ma. titillans	23
	1	2	HLC	21:00:00	22:00:00	22.9	75	Mansonia	Ma. humeralis	7
	1	2	HLC	21:00:00	22:00:00	22.9	75	Mansonia	Ma. indubitans	1
	1	3	MosqTent	18:00:00	19:00:00	28.0	29	Mansonia	Ma. titillans	18
	1	3	MosqTent	18:00:00	19:00:00	28.0	29	Mansonia	Ma. humeralis	3
	1	3	MosqTent	19:00:00	20:00:00	27.5	35	Mansonia	Ma. titillans	55
	1	3	MosqTent	19:00:00	20:00:00	27.5	35	Mansonia	Ma. humeralis	4
	1	3	MosqTent	20:00:00	21:00:00	24.1	38	Mansonia	Ma. titillans	37
	1	3	MosqTent	20:00:00	21:00:00	24.1	38	Mansonia	Ma. humeralis	3
	1	3	MosqTent	21:00:00	22:00:00	24.5	39	Mansonia	Ma. titillans	53
	1	3	MosqTent	21:00:00	22:00:00	24.5	39	Mansonia	Ma. humeralis	3
	1	3	MosqTent	21:00:00	22:00:00	24.5	39	Mansonia	Ma. indubitans	2
	1	4	CDC	19:00:00	20:00:00	27.5	35	Mansonia	Ma. humeralis	2
	1	4	CDC	19:00:00	20:00:00	27.5	35	Coquillettidia	Coquillettidia sp.	1
	1	5	BG-sentinel	18:00:00	19:00:00	26.0	57	Culex	Culex sp.	1
	1	2	Skeetervac	18:00:00	19:00:00	26.2	37	Culex	Culex sp.	1
	1	2	Skeetervac	18:00:00	19:00:00	26.2	37	Mansonia	Ma. humeralis	2
	1	2	Skeetervac	18:00:00	19:00:00	26.2	37	Mansonia	Ma. titillans	27
	1	2	Skeetervac	19:00:00	20:00:00	24.6	41	Mansonia	Ma. humeralis	4
	1	2	Skeetervac	19:00:00	20:00:00	24.6	41	Mansonia	Ma. titillans	17
	1	2	Skeetervac	20:00:00	21:00:00	24.4	44	Mansonia	Ma. humeralis	5
	1	2	Skeetervac	20:00:00	21:00:00	24.4	44	Mansonia	Ma. titillans	20
	1	3	HLC	18:00:00	19:00:00	26.6	63	Mansonia	Ma. titillans	81
	1	3	HLC	18:00:00	19:00:00	26.6	63	Aedes	Ae. aegypti	2
	1	3	HLC	18:00:00	19:00:00	26.6	63	Mansonia	Ma. humeralis	66
	1	3	HLC	19:00:00	20:00:00	24.9	67	Mansonia	Ma. amazonensis	1
	1	3	HLC	19:00:00	20:00:00	24.9	67	Mansonia	Ma. indubitans	1
	1	3	HLC	19:00:00	20:00:00	24.9	67	Mansonia	Ma. titillans	75
	1	3	HLC	19:00:00	20:00:00	24.9	67	Mansonia	Ma. humeralis	65
	1	3	HLC	20:00:00	21:00:00	23.7	70	Mansonia	Ma. titillans	33
	1	3	HLC	20:00:00	21:00:00	23.7	70	Mansonia	Ma. humeralis	28
	1	3	HLC	20:00:00	21:00:00	23.7	70	Mansonia	Ma. indubitans	2
	1	3	HLC	20:00:00	21:00:00	23.7	70	Anopheles	An. darlingi	1
	1	3	HLC	21:00:00	22:00:00	22.6	80	Mansonia	Ma. titillans	25
	1	3	HLC	21:00:00	22:00:00	22.6	80	Mansonia	Ma. humeralis	22
	1	4	MosqTent	18:00:00	19:00:00	26.6	63	Mansonia	Ma. humeralis	3
	1	4	MosqTent	18:00:00	19:00:00	26.6	63	Mansonia	Ma. titillans	2
	1	4	MosqTent	19:00:00	20:00:00	24.9	67	Aedeomyia	Ad. squamipennis	2
	1	4	MosqTent	19:00:00	20:00:00	24.9	67	Anopheles	An. mattogrossensis	2
	1	4	MosqTent	20:00:00	21:00:00	23.7	70	Aedeomyia	Ad. squamipennis	2
	1	4	MosqTent	20:00:00	21:00:00	23.7	70	Coquillettidia	Coquillettidia sp.	2
	1	4	MosqTent	20:00:00	21:00:00	23.7	70	Mansonia	Ma. humeralis	3
	1	4	MosqTent	20:00:00	21:00:00	23.7	70	Mansonia	Ma. titillans	12
	1	4	MosqTent	21:00:00	22:00:00	22.6	80	Mansonia	Ma. humeralis	4
	1	4	MosqTent	21:00:00	22:00:00	22.6	80	Anopheles	An. darlingi	1
	1	4	MosqTent	21:00:00	22:00:00	22.6	80	Mansonia	Ma. titillans	6
	1	2	BG-sentinel	18:00:00	19:00:00	25.7	51	Mansonia	Ma. titillans	1
	1	3	Skeetervac	18:00:00	19:00:00	26.8	55	Mansonia	Ma. humeralis	4
	1	3	Skeetervac	18:00:00	19:00:00	26.8	55	Mansonia	Ma. titillans	27
	1	3	Skeetervac	19:00:00	20:00:00	29.4	49	Mansonia	Ma. humeralis	26
	1	3	Skeetervac	19:00:00	20:00:00	29.4	49	Mansonia	Ma. titillans	49
	1	3	Skeetervac	20:00:00	21:00:00	27.6	55	Mansonia	Ma. humeralis	13
	1	3	Skeetervac	20:00:00	21:00:00	27.6	55	Mansonia	Ma. titillans	38
	1	3	Skeetervac	20:00:00	21:00:00	27.6	55	Mansonia	Ma. indubitans	1
	1	3	Skeetervac	21:00:00	22:00:00	26.4	61	Mansonia	Ma. humeralis	7
	1	3	Skeetervac	21:00:00	22:00:00	26.4	61	Mansonia	Ma. titillans	20
	1	4	HLC	18:00:00	19:00:00	26.8	55	Aedes	Ae. aegypti	3
	1	4	HLC	18:00:00	19:00:00	26.8	55	Mansonia	Ma. humeralis	28
	1	4	HLC	18:00:00	19:00:00	26.8	55	Mansonia	Ma. titillans	62
	1	4	HLC	19:00:00	20:00:00	29.4	49	Mansonia	Ma. indubitans	1
	1	4	HLC	19:00:00	20:00:00	29.4	49	Mansonia	Ma. titillans	15
	1	4	HLC	19:00:00	20:00:00	29.4	49	Mansonia	Ma. humeralis	64
	1	4	HLC	20:00:00	21:00:00	27.6	55	Mansonia	Ma. humeralis	23
	1	4	HLC	20:00:00	21:00:00	27.6	55	Mansonia	Ma. titillans	10
	1	4	HLC	21:00:00	22:00:00	26.4	61	Mansonia	Ma. humeralis	25
	1	4	HLC	21:00:00	22:00:00	26.4	61	Mansonia	Ma. titillans	12
	1	5	MosqTent	18:00:00	19:00:00	28.3	22	Mansonia	Ma. humeralis	9
	1	5	MosqTent	18:00:00	19:00:00	28.3	22	Mansonia	Ma. titillans	17
	1	5	MosqTent	18:00:00	19:00:00	28.3	22	Mansonia	Ma. indubitans	2
	1	5	MosqTent	18:00:00	19:00:00	28.3	22	Culex	Culex sp.	1
	1	5	MosqTent	19:00:00	20:00:00	28.3	28	Coquillettidia	Coquillettidia sp.	1
	1	5	MosqTent	19:00:00	20:00:00	28.3	28	Culex	Culex sp.	2
	1	5	MosqTent	19:00:00	20:00:00	28.3	28	Mansonia	Ma. humeralis	1
	1	5	MosqTent	19:00:00	20:00:00	28.3	28	Mansonia	Ma. titillans	10
	1	5	MosqTent	20:00:00	21:00:00	27.3	35	Mansonia	Ma. humeralis	2
	1	5	MosqTent	20:00:00	21:00:00	27.3	35	Mansonia	Ma. titillans	2
	1	5	MosqTent	21:00:00	22:00:00	25.5	39	Anopheles	An. darlingi	1
	1	5	MosqTent	21:00:00	22:00:00	25.5	39	Mansonia	Ma. humeralis	1
	1	5	MosqTent	21:00:00	22:00:00	25.5	39	Mansonia	Ma. titillans	6
	1	5	MosqTent	21:00:00	22:00:00	25.5	39	Culex	Culex sp.	1
	1	1	MosqTent	18:00:00	19:00:00	26.0	36	Mansonia	Ma. titillans	49
	1	1	MosqTent	18:00:00	19:00:00	26.0	36	Mansonia	Ma. humeralis	30
	1	1	MosqTent	18:00:00	19:00:00	26.0	36	Culex	Cx. quinquefasciatus	3
	1	1	MosqTent	19:00:00	20:00:00	23.7	39	Mansonia	Ma. titillans	18
	1	1	MosqTent	19:00:00	20:00:00	23.7	39	Mansonia	Ma. humeralis	1
	1	1	MosqTent	19:00:00	20:00:00	23.7	39	Mansonia	Ma. indubitans	30
	1	1	MosqTent	19:00:00	20:00:00	23.7	39	Aedeomyia	Ad. squamipennis	1
	1	1	MosqTent	20:00:00	21:00:00	22.6	43	Mansonia	Ma. titillans	21
	1	1	MosqTent	20:00:00	21:00:00	22.6	43	Mansonia	Ma. humeralis	32
	1	1	MosqTent	20:00:00	21:00:00	22.6	43	Culex	Cx. quinquefasciatus	2
	1	1	MosqTent	21:00:00	22:00:00	21.4	47	Mansonia	Ma. titillans	4
	1	1	MosqTent	21:00:00	22:00:00	21.4	47	Mansonia	Ma. indubitans	1
	1	1	MosqTent	21:00:00	22:00:00	21.4	47	Mansonia	Ma. humeralis	17
	1	1	MosqTent	21:00:00	22:00:00	21.4	47	Culex	Cx. quinquefasciatus	1
	1	4	Skeetervac	18:00:00	19:00:00	27.8	39	Mansonia	Ma. amazonensis	3
	1	4	Skeetervac	18:00:00	19:00:00	27.8	39	Mansonia	Ma. indubitans	5
	1	4	Skeetervac	18:00:00	19:00:00	27.8	39	Mansonia	Ma. titillans	42
	1	4	Skeetervac	19:00:00	20:00:00	26.4	51	Aedes	Ae. aegypti	1
	1	4	Skeetervac	19:00:00	20:00:00	26.4	51	Mansonia	Ma. humeralis	2
	1	4	Skeetervac	19:00:00	20:00:00	26.4	51	Mansonia	Ma. titillans	28
	1	4	Skeetervac	20:00:00	21:00:00	24.8	56	Mansonia	Ma. humeralis	9
	1	4	Skeetervac	20:00:00	21:00:00	24.8	56	Mansonia	Ma. titillans	3
	1	4	Skeetervac	20:00:00	21:00:00	24.8	56	Mansonia	Ma. indubitans	1
	1	4	Skeetervac	21:00:00	22:00:00	23.9	59	Mansonia	Ma. humeralis	12
	1	4	Skeetervac	21:00:00	22:00:00	23.9	59	Mansonia	Ma. titillans	8
	1	5	HLC	18:00:00	19:00:00	27.5	59	Aedes	Ae. aegypti	1
	1	5	HLC	18:00:00	19:00:00	27.5	59	Mansonia	Ma. humeralis	4
	1	5	HLC	18:00:00	19:00:00	27.5	59	Mansonia	Ma. titillans	2
	1	5	HLC	19:00:00	20:00:00	26.7	69	Mansonia	Ma. humeralis	2
	1	5	HLC	20:00:00	21:00:00	24.5	77	Mansonia	Ma. titillans	2
	1	5	HLC	20:00:00	21:00:00	24.5	77	Mansonia	Ma. humeralis	1
	2	1	HLC	18:00:00	19:00:00			Mansonia	Ma. titillans	42
	2	1	HLC	18:00:00	19:00:00			Mansonia	Ma. humeralis	1
	2	1	HLC	18:00:00	19:00:00			Culex	Culex sp.	2
	2	1	HLC	19:00:00	20:00:00			Mansonia	Ma. titillans	24
	2	1	HLC	19:00:00	20:00:00			Mansonia	Ma. amazonensis	1
	2	1	HLC	19:00:00	20:00:00			Culex	Cx. quinquefasciatus	2
	2	1	HLC	19:00:00	20:00:00			Mansonia	Ma. humeralis	14
	2	1	HLC	20:00:00	21:00:00			Mansonia	Ma. titillans	43
	2	1	HLC	20:00:00	21:00:00			Mansonia	Ma. amazonensis	1
	2	1	HLC	20:00:00	21:00:00			Mansonia	Ma. humeralis	21
	2	1	HLC	20:00:00	21:00:00			Culex	Cx. quinquefasciatus	9
	2	1	HLC	20:00:00	21:00:00			Mansonia	Ma. titillans	31
	2	1	HLC	20:00:00	21:00:00			Mansonia	Ma. humeralis	24
	2	1	HLC	20:00:00	21:00:00			Mansonia	Ma. amazonensis	2
	2	1	HLC	20:00:00	21:00:00			Culex	Cx. quinquefasciatus	6
	2	2	MosqTent	18:00:00	19:00:00			Culex	Culex sp.	4
	2	2	MosqTent	18:00:00	19:00:00			Aedes	Ae. scapularis	1
	2	2	MosqTent	18:00:00	19:00:00			Mansonia	Ma. titillans	5
	2	2	MosqTent	18:00:00	19:00:00			Mansonia	Ma. humeralis	1
	2	2	MosqTent	19:00:00	20:00:00			Culex	Culex sp.	2
	2	2	MosqTent	19:00:00	20:00:00			Mansonia	Ma. amazonensis	3
	2	2	MosqTent	19:00:00	20:00:00			Mansonia	Ma. titillans	34
	2	2	MosqTent	20:00:00	21:00:00			Aedes	Ae. scapularis	2
	2	2	MosqTent	20:00:00	21:00:00			Culex	Culex sp.	7
	2	2	MosqTent	20:00:00	21:00:00			Mansonia	Ma. humeralis	8
	2	2	MosqTent	20:00:00	21:00:00			Mansonia	Ma. titillans	42
	2	2	MosqTent	20:00:00	21:00:00			Mansonia	Ma. amazonensis	1
	2	2	MosqTent	21:00:00	22:00:00			Mansonia	Ma. humeralis	6
	2	2	MosqTent	21:00:00	22:00:00			Mansonia	Ma. titillans	14
	2	2	MosqTent	21:00:00	22:00:00			Culex	Culex sp.	8
	2	3	Skeetervac	18:00:00	19:00:00			Mansonia	Ma. titillans	19
	2	3	Skeetervac	18:00:00	19:00:00			Aedes	Ae. albopictus	1
	2	3	Skeetervac	19:00:00	20:00:00			Mansonia	Ma. humeralis	2
	2	3	Skeetervac	19:00:00	20:00:00			Mansonia	Ma. humeralis	29
	2	3	Skeetervac	20:00:00	21:00:00			Mansonia	Ma. titillans	45
	2	3	Skeetervac	20:00:00	21:00:00			Mansonia	Ma. humeralis	7
	2	3	Skeetervac	20:00:00	21:00:00			Aedes	Ae. scapularis	3
	2	3	Skeetervac	21:00:00	22:00:00			Mansonia	Ma. titillans	23
	2	3	Skeetervac	21:00:00	22:00:00			Mansonia	Ma. humeralis	1
	2	4	BG-sentinel	19:00:00	20:00:00			Mansonia	Ma. titillans	1
	2	4	BG-sentinel	19:00:00	20:00:00			Mansonia	Ma. humeralis	1
	2	1	CDC	18:00:00	19:00:00					1
	2	1	CDC	19:00:00	20:00:00			Culex	Culex sp.	1
	2	1	CDC	21:00:00	22:00:00			Mansonia	Mansonia sp.	1
	2	2	HLC	18:00:00	19:00:00			Mansonia	Ma. humeralis	6
	2	2	HLC	18:00:00	19:00:00			Aedes	Ae. scapularis	15
	2	2	HLC	18:00:00	19:00:00			Mansonia	Ma. titillans	87
	2	2	HLC	19:00:00	20:00:00			Mansonia	Ma. humeralis	3
	2	2	HLC	19:00:00	20:00:00			Mansonia	Ma. titillans	43
	2	2	HLC	20:00:00	21:00:00			Mansonia	Ma. titillans	11
	2	2	HLC	20:00:00	21:00:00			Mansonia	Ma. humeralis	13
	2	2	HLC	20:00:00	21:00:00			Anopheles	An. triannulatus	1
	2	2	HLC	21:00:00	22:00:00			Culex	Cx. quinquefasciatus	5
	2	2	HLC	21:00:00	22:00:00			Mansonia	Ma. humeralis	30
	2	2	HLC	21:00:00	22:00:00			Mansonia	Ma. titillans	50
	2	3	MosqTent	18:00:00	19:00:00			Mansonia	Ma. titillans	29
	2	3	MosqTent	18:00:00	19:00:00			Mansonia	Ma. humeralis	8
	2	3	MosqTent	18:00:00	19:00:00			Culex	Culex sp.	3
	2	3	MosqTent	19:00:00	20:00:00			Mansonia	Ma. titillans	84
	2	3	MosqTent	19:00:00	20:00:00			Mansonia	Ma. humeralis	2
	2	3	MosqTent	19:00:00	20:00:00			Aedes	Aedes sp.	1
	2	3	MosqTent	19:00:00	20:00:00			Coquillettidia	Coquillettidia sp.	10
	2	3	MosqTent	20:00:00	21:00:00			Mansonia	Ma. titillans	31
	2	3	MosqTent	20:00:00	21:00:00			Mansonia	Ma. amazonensis	1
	2	3	MosqTent	20:00:00	21:00:00			Culex	Culex sp.	1
	2	3	MosqTent	20:00:00	21:00:00			Anopheles	An. triannulatus	1
	2	3	MosqTent	21:00:00	22:00:00			Mansonia	Ma. titillans	9
	2	3	MosqTent	21:00:00	22:00:00			Mansonia	Ma. humeralis	1
	2	4	Skeetervac	18:00:00	19:00:00			Mansonia	Ma. titillans	1
	2	4	Skeetervac	19:00:00	20:00:00			Mansonia	Ma. titillans	5
	2	4	Skeetervac	20:00:00	21:00:00			Mansonia	Ma. titillans	3
	2	4	Skeetervac	21:00:00	22:00:00			Mansonia	Ma. titillans	10
	2	5	BG-sentinel	18:00:00	19:00:00			Culex	Cx. quinquefasciatus	5
	2	5	BG-sentinel	21:00:00	22:00:00			Mansonia	Ma. titillans	1
	2	2	CDC	18:00:00	19:00:00					1
	2	2	CDC	19:00:00	20:00:00			Mansonia	Ma. titillans	4
	2	2	CDC	20:00:00	21:00:00			Mansonia	Ma. humeralis	1
	2	2	CDC	20:00:00	21:00:00			Culex	Culex sp.	1
	2	2	CDC	21:00:00	22:00:00			Mansonia	Ma. titillans	2
	2	2	CDC	21:00:00	22:00:00			Culex	Culex sp.	1
	2	3	HLC	18:00:00	19:00:00			Mansonia	Ma. humeralis	4
	2	3	HLC	18:00:00	19:00:00			Mansonia	Ma. titillans	103
	2	3	HLC	18:00:00	19:00:00			Aedes	Ae. scapularis	9
	2	3	HLC	18:00:00	19:00:00			Coquillettidia	Coquillettidia sp.	2
	2	3	HLC	19:00:00	20:00:00			Psorophora	Psorophora sp.	1
	2	3	HLC	19:00:00	20:00:00			Aedes	Ae. scapularis	7
	2	3	HLC	19:00:00	20:00:00			Mansonia	Ma. titillans	83
	2	3	HLC	19:00:00	20:00:00			Mansonia	Ma. humeralis	9
	2	3	HLC	20:00:00	21:00:00			Aedes	Ae. scapularis	7
	2	3	HLC	20:00:00	21:00:00			Mansonia	Ma. titillans	75
	2	3	HLC	20:00:00	21:00:00			Mansonia	Ma. humeralis	18
	2	3	HLC	20:00:00	21:00:00			Culex	Culex sp.	2
	2	3	HLC	21:00:00	22:00:00			Mansonia	Ma. titillans	93
	2	3	HLC	21:00:00	22:00:00			Mansonia	Ma. humeralis	18
	2	3	HLC	21:00:00	22:00:00			Mansonia	Ma. amazonensis	1
	2	3	HLC	21:00:00	22:00:00			Aedes	Ae. scapularis	10
	2	4	MosqTent	18:00:00	19:00:00			Mansonia	Ma. titillans	12
	2	4	MosqTent	19:00:00	20:00:00			Mansonia	Ma. titillans	22
	2	4	MosqTent	19:00:00	20:00:00			Mansonia	Ma. humeralis	13
	2	4	MosqTent	19:00:00	20:00:00			Culex	Culex sp.	1
	2	4	MosqTent	20:00:00	21:00:00			Aedes	Ae. scapularis	3
	2	4	MosqTent	20:00:00	21:00:00			Mansonia	Ma. humeralis	10
	2	4	MosqTent	20:00:00	21:00:00			Mansonia	Ma. titillans	18
	2	4	MosqTent	21:00:00	22:00:00			Mansonia	Ma. humeralis	8
	2	4	MosqTent	21:00:00	22:00:00			Mansonia	Ma. titillans	17
	2	5	Skeetervac	18:00:00	19:00:00			Mansonia	Ma. titillans	4
	2	5	Skeetervac	18:00:00	19:00:00			Culex	Cx. quinquefasciatus	2
	2	5	Skeetervac	19:00:00	20:00:00			Mansonia	Ma. titillans	19
	2	5	Skeetervac	19:00:00	20:00:00			Mansonia	Ma. humeralis	2
	2	5	Skeetervac	19:00:00	20:00:00			Aedes	Ae. scapularis	1
	2	5	Skeetervac	19:00:00	20:00:00			Culex	Culex sp.	1
	2	5	Skeetervac	19:00:00	20:00:00			Culex	Cx. quinquefasciatus	1
	2	5	Skeetervac	20:00:00	21:00:00			Mansonia	Ma. humeralis	2
	2	5	Skeetervac	20:00:00	21:00:00			Mansonia	Ma. titillans	17
	2	5	Skeetervac	20:00:00	21:00:00			Aedes	Ae. scapularis	1
	2	5	Skeetervac	21:00:00	22:00:00			Mansonia	Ma. titillans	13
	2	1	Skeetervac	18:00:00	19:00:00			Mansonia	Ma. humeralis	2
	2	1	Skeetervac	18:00:00	19:00:00			Mansonia	Ma. titillans	10
	2	1	Skeetervac	18:00:00	19:00:00			Aedes	Ae. scapularis	1
	2	1	Skeetervac	19:00:00	20:00:00			Mansonia	Ma. humeralis	4
	2	1	Skeetervac	19:00:00	20:00:00			Mansonia	Ma. titillans	9
	2	1	Skeetervac	19:00:00	20:00:00			Aedes	Ae. scapularis	1
	2	1	Skeetervac	20:00:00	21:00:00			Mansonia	Ma. titillans	1
	2	1	Skeetervac	20:00:00	21:00:00			Mansonia	Ma. humeralis	1
	2	1	Skeetervac	21:00:00	22:00:00			Mansonia	Ma. titillans	1
	2	1	Skeetervac	21:00:00	22:00:00			Mansonia	Ma. humeralis	10
	2	2	BG-sentinel	18:00:00	19:00:00			Culex	Culex sp.	1
	2	2	BG-sentinel	19:00:00	20:00:00			Coquillettidia	Coquillettidia sp.	1
	2	3	CDC	18:00:00	19:00:00			Mansonia	Ma. titillans	1
	2	3	CDC	19:00:00	20:00:00			Mansonia	Ma. titillans	2
	2	3	CDC	19:00:00	20:00:00			Culex	Culex sp.	1
	2	3	CDC	20:00:00	21:00:00			Mansonia	Ma. titillans	1
	2	3	CDC	20:00:00	21:00:00			Coquillettidia	Coquillettidia sp.	1
	2	3	CDC	20:00:00	21:00:00			Culex	Culex sp.	1
	2	3	CDC	21:00:00	22:00:00			Mansonia	Ma. titillans	1
	2	4	HLC	18:00:00	19:00:00			Anopheles	An. nuneztovari	2
	2	4	HLC	18:00:00	19:00:00			Mansonia	Ma. titillans	75
	2	4	HLC	18:00:00	19:00:00			Mansonia	Ma. humeralis	7
	2	4	HLC	18:00:00	19:00:00			Mansonia	Ma. amazonensis	2
	2	4	HLC	19:00:00	20:00:00			Mansonia	Ma. titillans	48
	2	4	HLC	19:00:00	20:00:00			Mansonia	Ma. humeralis	12
	2	4	HLC	19:00:00	20:00:00			Aedes	Ae. scapularis	7
	2	4	HLC	19:00:00	20:00:00			Culex	Culex sp.	2
	2	4	HLC	20:00:00	21:00:00			Anopheles	An. albitarsis	3
	2	4	HLC	20:00:00	21:00:00			Mansonia	Ma. titillans	28
	2	4	HLC	20:00:00	21:00:00			Mansonia	Ma. humeralis	5
	2	5	MosqTent	18:00:00	19:00:00			Culex	Cx. quinquefasciatus	5
	2	5	MosqTent	19:00:00	20:00:00			Mansonia	Ma. humeralis	1
	2	5	MosqTent	19:00:00	20:00:00			Mansonia	Ma. titillans	5
	2	5	MosqTent	20:00:00	21:00:00			Mansonia	Ma. titillans	2
	2	5	MosqTent	20:00:00	21:00:00			Culex	Culex sp.	8
	2	5	MosqTent	21:00:00	22:00:00			Aedeomyia	Ad. squamipennis	1
	2	5	MosqTent	21:00:00	22:00:00			Culex	Culex sp.	13
	2	5	MosqTent	21:00:00	22:00:00			Mansonia	Ma. titillans	2
	3	2	MosqTent	18:00:00	19:00:00	26.3	69	Mansonia	Ma. humeralis	6
	3	2	MosqTent	18:00:00	19:00:00	26.3	69	Culex	Culex sp.	11
	3	2	MosqTent	19:00:00	20:00:00	24.1	84	Mansonia	Ma. humeralis	2
	3	2	MosqTent	19:00:00	20:00:00	24.1	84	Mansonia	Ma. amazonensis	2
	3	2	MosqTent	19:00:00	20:00:00	24.1	84	Mansonia	Ma. titillans	4
	3	2	MosqTent	19:00:00	20:00:00	24.1	84	Mansonia	Mansonia sp.	1
	3	2	MosqTent	19:00:00	20:00:00	24.1	84	Aedeomyia	Ad. squamipennis	1
	3	2	MosqTent	19:00:00	20:00:00	24.1	84	Culex	Culex sp.	5
	3	2	MosqTent	20:00:00	21:00:00	24.3	86	Mansonia	Ma. titillans	7
	3	2	MosqTent	20:00:00	21:00:00	24.3	86	Mansonia	Ma. humeralis	2
	3	2	MosqTent	20:00:00	21:00:00	24.3	86	Mansonia	Ma. amazonensis	2
	3	2	MosqTent	20:00:00	21:00:00	24.3	86	Culex	Culex sp.	3
	3	2	MosqTent	21:00:00	22:00:00	23.7	89	Mansonia	Ma. humeralis	1
	3	2	MosqTent	21:00:00	22:00:00	23.7	89	Mansonia	Ma. titillans	5
	3	2	MosqTent	21:00:00	22:00:00	23.7	89	Culex	Culex sp.	4
	3	2	MosqTent	18:00:00	19:00:00	26.3	69	Mansonia	Mansonia sp.	1262
	3	2	MosqTent	18:00:00	19:00:00	26.3	69	Anopheles	Anopheles sp.	11
	3	2	MosqTent	18:00:00	19:00:00	26.3	69	Coquillettidia	Coquillettidia sp.	11
	3	2	MosqTent	18:00:00	19:00:00	26.3	69	Culex	Culex sp.	6
	3	2	MosqTent	19:00:00	20:00:00	24.1	84	Mansonia	Mansonia sp.	1210
	3	2	MosqTent	19:00:00	20:00:00	24.1	84	Anopheles	Anopheles sp.	5
	3	2	MosqTent	19:00:00	20:00:00	24.1	84	Culex	Culex sp.	10
	3	2	MosqTent	19:00:00	20:00:00	24.1	84	Coquillettidia	Coquillettidia sp.	10
	3	2	MosqTent	20:00:00	21:00:00	24.3	86	Mansonia	Mansonia sp.	237
	3	2	MosqTent	20:00:00	21:00:00	24.3	86	Anopheles	Anopheles sp.	10
	3	2	MosqTent	20:00:00	21:00:00	24.3	86	Coquillettidia	Coquillettidia sp.	5
	3	2	MosqTent	20:00:00	21:00:00	24.3	86	Culex	Culex sp.	5
	3	2	MosqTent	21:00:00	22:00:00	23.7	89	Anopheles	Anopheles sp.	2
	3	2	MosqTent	21:00:00	22:00:00	23.7	89	Coquillettidia	Coquillettidia sp.	5
	3	2	MosqTent	21:00:00	22:00:00	23.7	89	Mansonia	Mansonia sp.	88
	3	2	MosqTent	21:00:00	22:00:00	23.7	89	Culex	Culex sp.	4
	3	1	HLC	18:00:00	19:00:00	28.7	84	Mansonia	Ma. titillans	72
	3	1	HLC	18:00:00	19:00:00	28.7	84	Mansonia	Ma. humeralis	15
	3	1	HLC	18:00:00	19:00:00	28.7	84	Mansonia	Ma. indubitans	2
	3	1	HLC	19:00:00	20:00:00	27.9	87	Mansonia	Ma. titillans	102
	3	1	HLC	19:00:00	20:00:00	27.9	87	Mansonia	Ma. humeralis	21
	3	1	HLC	19:00:00	20:00:00	27.9	87	Mansonia	Ma. indubitans	1
	3	1	HLC	19:00:00	20:00:00	27.9	87	Psorophora	Psorophora sp.	1
	3	1	HLC	20:00:00	21:00:00	26.3	83	Mansonia	Ma. titillans	37
	3	1	HLC	20:00:00	21:00:00	26.3	83	Mansonia	Ma. humeralis	8
	3	1	HLC	20:00:00	21:00:00	26.3	83	Mansonia	Ma. indubitans	2
	3	1	HLC	21:00:00	22:00:00	25.9	51	Mansonia	Ma. titillans	45
	3	1	HLC	21:00:00	22:00:00	25.9	51	Mansonia	Ma. humeralis	3
	3	1	HLC	21:00:00	22:00:00	25.9	51	Mansonia	Ma. indubitans	1
	3	1	HLC	21:00:00	22:00:00	25.9	51	Psorophora	Psorophora sp.	1
	3	5	CDC	18:00:00	19:00:00	28.2	73	Culex	Culex sp.	5
	3	5	CDC	18:00:00	19:00:00	28.2	73	Culex	Culex sp1.	3
	3	5	CDC	19:00:00	20:00:00	26.3	80	Culex	Culex sp.	2
	3	5	CDC	19:00:00	20:00:00	26.3	80	Mansonia	Ma. titillans	1
	3	5	CDC	20:00:00	21:00:00	24.9	83	Culex	Culex sp.	2
	3	3	Skeetervac	18:00:00	19:00:00	30.9	66	Mansonia	Ma. humeralis	1
	3	3	Skeetervac	18:00:00	19:00:00	30.9	66	Mansonia	Ma. amazonensis	1
	3	3	Skeetervac	18:00:00	19:00:00	30.9	66	Mansonia	Ma. titillans	4
	3	3	Skeetervac	18:00:00	19:00:00	30.9	66	Psorophora	Psorophora sp.	2
	3	3	Skeetervac	18:00:00	19:00:00	30.9	66	Psorophora	Psorophora sp1.	1
	3	3	Skeetervac	18:00:00	19:00:00	30.9	66	Coquillettidia	Coquillettidia sp.	1
	3	3	Skeetervac	19:00:00	20:00:00	26.9	80	Mansonia	Ma. humeralis	1
	3	3	Skeetervac	19:00:00	20:00:00	26.9	80	Mansonia	Ma. titillans	2
	3	3	Skeetervac	19:00:00	20:00:00	26.9	80	Psorophora	Psorophora sp.	3
	3	3	Skeetervac	19:00:00	20:00:00	26.9	80	Coquillettidia	Coquillettidia sp.	1
	3	3	Skeetervac	20:00:00	21:00:00	26.1	81	Mansonia	Ma. humeralis	2
	3	3	Skeetervac	20:00:00	21:00:00	26.1	81	Mansonia	Ma. titillans	35
	3	3	Skeetervac	20:00:00	21:00:00	26.1	81	Mansonia	Ma. amazonensis	9
	3	3	Skeetervac	20:00:00	21:00:00	26.1	81	Mansonia	Ma. indubitans	1
	3	3	Skeetervac	20:00:00	21:00:00	26.1	81	Psorophora	Psorophora sp.	2
	3	3	Skeetervac	21:00:00	22:00:00	25.4	83	Coquillettidia	Coquillettidia sp.	5
	3	3	Skeetervac	21:00:00	22:00:00	25.4	83	Psorophora	Psorophora sp.	8
	3	3	Skeetervac	21:00:00	22:00:00	25.4	83	Mansonia	Ma. titillans	97
	3	3	Skeetervac	21:00:00	22:00:00	25.4	83	Mansonia	Ma. humeralis	17
	3	3	Skeetervac	21:00:00	22:00:00	25.4	83	Mansonia	Ma. amazonensis	21
	3	2	HLC	18:00:00	19:00:00	26.2	58	Mansonia	Ma. titillans	135
	3	2	HLC	18:00:00	19:00:00	26.2	58	Mansonia	Ma. humeralis	18
	3	2	HLC	18:00:00	19:00:00	26.2	58	Mansonia	Ma. amazonensis	14
	3	2	HLC	18:00:00	19:00:00	26.2	58	Mansonia	Ma. indubitans	2
	3	2	HLC	18:00:00	19:00:00	26.2	58	Psorophora	Psorophora sp.	6
	3	2	HLC	18:00:00	19:00:00	26.2	58	Culex	Culex sp.	1
	3	2	HLC	18:00:00	19:00:00	26.2	58	Aedes	Aedes sp.	2
	3	2	HLC	19:00:00	20:00:00	24.8	70	Mansonia	Ma. titillans	88
	3	2	HLC	19:00:00	20:00:00	24.8	70	Mansonia	Ma. humeralis	12
	3	2	HLC	19:00:00	20:00:00	24.8	70	Mansonia	Ma. amazonensis	5
	3	2	HLC	19:00:00	20:00:00	24.8	70	Psorophora	Psorophora sp.	3
	3	2	HLC	19:00:00	20:00:00	24.8	70	Culex	Culex sp.	4
	3	2	HLC	20:00:00	21:00:00	25.3	71	Mansonia	Ma. titillans	63
	3	2	HLC	20:00:00	21:00:00	25.3	71	Mansonia	Ma. humeralis	8
	3	2	HLC	20:00:00	21:00:00	25.3	71	Aedeomyia	Ad. squamipennis	1
	3	2	HLC	20:00:00	21:00:00	25.3	71	Coquillettidia	Coquillettidia sp.	3
	3	2	HLC	20:00:00	21:00:00	25.3	71	Psorophora	Psorophora sp.	1
	3	2	HLC	21:00:00	22:00:00	24.8	73	Mansonia	Ma. titillans	42
	3	2	HLC	21:00:00	22:00:00	24.8	73	Mansonia	Ma. indubitans	7
	3	2	HLC	21:00:00	22:00:00	24.8	73	Mansonia	Ma. humeralis	15
	3	2	HLC	21:00:00	22:00:00	24.8	73	Mansonia	Ma. amazonensis	9
	3	2	HLC	21:00:00	22:00:00	24.8	73	Psorophora	Psorophora sp.	4
	3	2	HLC	21:00:00	22:00:00	24.8	73	Aedeomyia	Ad. squamipennis	1
	3	3	MosqTent	18:00:00	19:00:00	27.4	78	Mansonia	Ma. titillans	29
	3	3	MosqTent	18:00:00	19:00:00	27.4	78	Culex	Culex sp.	2
	3	3	MosqTent	18:00:00	19:00:00	27.4	78	Coquillettidia	Coquillettidia sp.	1
	3	3	MosqTent	19:00:00	20:00:00	25.8	81	Mansonia	Ma. titillans	25
	3	3	MosqTent	19:00:00	20:00:00	25.8	81	Mansonia	Ma. humeralis	8
	3	3	MosqTent	19:00:00	20:00:00	25.8	81	Mansonia	Ma. amazonensis	5
	3	3	MosqTent	19:00:00	20:00:00	25.8	81	Mansonia	Ma. indubitans	7
	3	3	MosqTent	19:00:00	20:00:00	25.8	81	Psorophora	Psorophora sp.	1
	3	3	MosqTent	20:00:00	21:00:00	25.6	82	Mansonia	Ma. titillans	36
	3	3	MosqTent	20:00:00	21:00:00	25.6	82	Mansonia	Ma. humeralis	2
	3	3	MosqTent	20:00:00	21:00:00	25.6	82	Mansonia	Ma. amazonensis	12
	3	3	MosqTent	20:00:00	21:00:00	25.6	82	Mansonia	Ma. indubitans	6
	3	3	MosqTent	20:00:00	21:00:00	25.6	82	Coquillettidia	Coquillettidia sp.	1
	3	3	MosqTent	20:00:00	21:00:00	25.6	82	Psorophora	Psorophora sp.	1
	3	3	MosqTent	20:00:00	21:00:00	25.6	82	Culex	Culex sp.	2
	3	3	MosqTent	20:00:00	21:00:00	25.6	82	Aedeomyia	Ad. squamipennis	1
	3	3	MosqTent	21:00:00	22:00:00	25.4	82	Mansonia	Ma. titillans	29
	3	3	MosqTent	21:00:00	22:00:00	25.4	82	Mansonia	Ma. humeralis	11
	3	3	MosqTent	21:00:00	22:00:00	25.4	82	Mansonia	Ma. amazonensis	9
	3	3	MosqTent	21:00:00	22:00:00	25.4	82	Mansonia	Ma. indubitans	4
	3	3	MosqTent	21:00:00	22:00:00	25.4	82	Coquillettidia	Coquillettidia sp.	3
	3	3	MosqTent	21:00:00	22:00:00	25.4	82	Culex	Culex sp.	8
	3	3	MosqTent	21:00:00	22:00:00	25.4	82	Uranotaenia	Uranotaenia sp.	1
	3	4	Skeetervac	18:00:00	19:00:00	27.4	78	Aedes	Ae. albopictus	1
	3	4	Skeetervac	18:00:00	19:00:00	27.4	78	Mansonia	Ma. titillans	17
	3	4	Skeetervac	18:00:00	19:00:00	27.4	78	Mansonia	Ma. indubitans	4
	3	4	Skeetervac	18:00:00	19:00:00	27.4	78	Mansonia	Ma. amazonensis	2
	3	4	Skeetervac	19:00:00	20:00:00	25.8	81	Culex	Culex sp.	1
	3	4	Skeetervac	19:00:00	20:00:00	25.8	81	Mansonia	Ma. indubitans	1
	3	4	Skeetervac	19:00:00	20:00:00	25.8	81	Mansonia	Ma. titillans	6
	3	4	Skeetervac	20:00:00	21:00:00	25.6	82	Mansonia	Ma. titillans	4
	3	4	Skeetervac	20:00:00	21:00:00	25.6	82	Mansonia	Ma. amazonensis	2
	3	4	Skeetervac	21:00:00	22:00:00	25.4	82	Mansonia	Ma. titillans	8
	3	4	Skeetervac	21:00:00	22:00:00	25.4	82	Mansonia	Ma. indubitans	1
	3	5	BG-sentinel	18:00:00	19:00:00	28.1	83	Culex	Culex sp.	28
	3	5	BG-sentinel	19:00:00	20:00:00	27	83	Culex	Culex sp.	5
	3	5	BG-sentinel	20:00:00	21:00:00	27.1	77	Culex	Culex sp.	3
	3	5	BG-sentinel	21:00:00	22:00:00	26.8	61	Mansonia	Ma. humeralis	1
	3	5	BG-sentinel	21:00:00	22:00:00	26.8	61	Culex	Culex sp.	15
	3	2	CDC	18:00:00	22:00:00			Aedes	Ae. albopictus	1
	3	2	CDC	18:00:00	22:00:00			Psorophora	Psorophora sp.	3
	3	2	CDC	18:00:00	22:00:00			Coquillettidia	Coquillettidia sp.	7
	3	2	CDC	18:00:00	22:00:00			Culex	Culex sp.	5
	3	2	CDC	18:00:00	22:00:00			Mansonia	Mansonia sp.	84
	3	2	CDC	18:00:00	22:00:00			Mansonia	Ma. titillans	5
	3	1	BG-sentinel	19:00:00	20:00:00	24.9	61	Culex	Culex sp.	11
	3	1	BG-sentinel	20:00:00	21:00:00	27.3	0	Culex	Culex sp.	2
	3	2	CDC	20:00:00	21:00:00	25.3	84	Mansonia	Ma. titillans	1
	3	2	CDC	20:00:00	22:00:00	25.4	84	Psorophora	Psorophora sp.	1
	3	2	CDC	21:00:00	22:00:00	25.5	87	Mansonia	Mansonia sp.	1
	3	3	HLC	18:00:00	19:00:00	27.9	59	Mansonia	Ma. titillans	23
	3	3	HLC	18:00:00	19:00:00	27.9	59	Mansonia	Ma. humeralis	4
	3	3	HLC	18:00:00	19:00:00	27.9	59	Psorophora	Psorophora sp.	4
	3	3	HLC	19:00:00	20:00:00	26.3	65	Mansonia	Ma. titillans	59
	3	3	HLC	19:00:00	20:00:00	26.3	65	Mansonia	Ma. humeralis	6
	3	3	HLC	19:00:00	20:00:00	26.3	65	Mansonia	Ma. indubitans	1
	3	3	HLC	19:00:00	20:00:00	26.3	65	Coquillettidia	Coquillettidia sp.	2
	3	3	HLC	19:00:00	20:00:00	26.3	65	Psorophora	Psorophora sp.	3
	3	3	HLC	20:00:00	21:00:00	25.8	72	Mansonia	Mansonia sp.	115
	3	3	HLC	21:00:00	22:00:00	25.2	73	Mansonia	Ma. titillans	80
	3	3	HLC	21:00:00	22:00:00	25.2	73	Mansonia	Ma. humeralis	2
	3	3	HLC	21:00:00	22:00:00	25.2	73	Mansonia	Ma. amazonensis	2
	3	3	HLC	21:00:00	22:00:00	25.2	73	Psorophora	Psorophora sp.	5
	3	3	HLC	21:00:00	22:00:00	25.2	73	Culex	Culex sp.	1
	3	4	MosqTent	18:00:00	19:00:00	27.9	59	Mansonia	Ma. titillans	11
	3	4	MosqTent	18:00:00	19:00:00	27.9	59	Culex	Culex sp.	1
	3	4	MosqTent	18:00:00	19:00:00	27.9	59	Aedes	Ae. aegypti	1
	3	4	MosqTent	18:00:00	19:00:00	27.9	59	Aedeomyia	Ad. squamipennis	1
	3	4	MosqTent	19:00:00	20:00:00	26.3	65	Mansonia	Ma. titillans	2
	3	4	MosqTent	20:00:00	21:00:00	25.8	72	Mansonia	Ma. titillans	2
	3	5	Skeetervac	18:00:00	19:00:00	27.2	80	Mansonia	Ma. titillans	14
	3	5	Skeetervac	18:00:00	19:00:00	27.2	80	Culex	Culex sp.	6
	3	5	Skeetervac	19:00:00	20:00:00	27.1	81	Mansonia	Ma. titillans	2
	3	5	Skeetervac	19:00:00	20:00:00	27.1	81	Mansonia	Ma. humeralis	4
	3	5	Skeetervac	19:00:00	20:00:00	27.1	81	Culex	Culex sp.	6
	3	5	Skeetervac	20:00:00	21:00:00	26.7	82	Mansonia	Ma. titillans	14
	3	5	Skeetervac	20:00:00	21:00:00	26.7	82	Mansonia	Ma. humeralis	1
	3	5	Skeetervac	20:00:00	21:00:00	26.7	82	Culex	Culex sp.	87
	3	5	Skeetervac	21:00:00	22:00:00	26.6	83	Mansonia	Ma. titillans	23
	3	5	Skeetervac	21:00:00	22:00:00	26.6	83	Mansonia	Ma. humeralis	2
	3	1	Skeetervac	18:00:00	22:00:00			Mansonia	Ma. titillans	35
	3	3	Skeetervac	18:00:00	22:00:00			Mansonia	Ma. humeralis	15
	3	2	Skeetervac	18:00:00	22:00:00			Mansonia	Ma. amazonensis	2
	3	2	Skeetervac	18:00:00	22:00:00			Mansonia	Ma. indubitans	2
	3	2	Skeetervac	18:00:00	22:00:00			Culex	Culex sp.	3
	3	1	Skeetervac	18:00:00	19:00:00	27.2	68	Mansonia	Ma. titillans	3
	3	1	Skeetervac	19:00:00	20:00:00	25.4	75	Mansonia	Ma. titillans	140
	3	1	Skeetervac	19:00:00	20:00:00	25.4	75	Mansonia	Ma. humeralis	6
	3	1	Skeetervac	19:00:00	20:00:00	25.4	75	Culex	Culex sp.	2
	3	1	Skeetervac	19:00:00	20:00:00	25.4	75	Aedes	Aedes sp.	2
	3	1	Skeetervac	19:00:00	20:00:00	25.4	75	Aedeomyia	Ad. squamipennis	1
	3	1	Skeetervac	20:00:00	21:00:00	24.1	88	Mansonia	Ma. titillans	60
	3	1	Skeetervac	20:00:00	21:00:00	24.1	88	Mansonia	Ma. humeralis	3
	3	1	Skeetervac	20:00:00	21:00:00	24.1	88	Aedeomyia	Ad. squamipennis	2
	3	1	Skeetervac	21:00:00	22:00:00	24.1	90	Mansonia	Ma. titillans	82
	3	1	Skeetervac	21:00:00	22:00:00	24.1	90	Mansonia	Ma. humeralis	6
	3	1	Skeetervac	21:00:00	22:00:00	24.1	90	Culex	Culex sp.	8
	3	1	Skeetervac	21:00:00	22:00:00	24.1	90	Aedeomyia	Ad. squamipennis	2
	3	2	BG-sentinel	19:00:00	20:00:00	29	89	Mansonia	Ma. titillans	4
	3	2	BG-sentinel	19:00:00	20:00:00	29	89	Mansonia	Ma. humeralis	1
	3	2	BG-sentinel	19:00:00	20:00:00	29	89	Culex	Culex sp.	33
	3	2	BG-sentinel	20:00:00	21:00:00	26.9	89	Mansonia	Ma. titillans	2
	3	2	BG-sentinel	20:00:00	21:00:00	26.9	89	Mansonia	Ma. humeralis	1
	3	2	BG-sentinel	21:00:00	22:00:00	26.4	87	Culex	Culex sp.	3
	3	3	CDC	19:00:00	20:00:00	25.6	64	Mansonia	Ma. titillans	28
	3	3	CDC	19:00:00	20:00:00	25.6	64	Mansonia	Ma. humeralis	1
	3	3	CDC	20:00:00	21:00:00	26.8	62	Mansonia	Ma. titillans	10
	3	3	CDC	20:00:00	21:00:00	26.8	62	Aedeomyia	Ad. squamipennis	1
	3	3	CDC	21:00:00	22:00:00	25.1	66	Mansonia	Ma. titillans	2
	3	3	CDC	21:00:00	22:00:00	25.1	66	Culex	Culex sp.	1
	3	3	CDC	21:00:00	22:00:00	25.1	66	Aedeomyia	Ad. squamipennis	1
	3	4	HLC	18:00:00	19:00:00	27.1	54	Mansonia	Ma. titillans	5
	3	4	HLC	18:00:00	19:00:00	27.1	54	Mansonia	Ma. humeralis	6
	3	4	HLC	19:00:00	20:00:00	25.6	64	Mansonia	Ma. titillans	17
	3	4	HLC	20:00:00	21:00:00	26.8	62	Mansonia	Ma. titillans	11
	3	4	HLC	20:00:00	21:00:00	26.8	62	Mansonia	Ma. humeralis	1
	3	4	HLC	21:00:00	22:00:00	25.1	66	Mansonia	Ma. titillans	5
	3	5	MosqTent	18:00:00	19:00:00	25.7	83	Mansonia	Ma. titillans	6
	3	5	MosqTent	18:00:00	19:00:00	25.7	83	Culex	Culex sp.	12
	3	5	MosqTent	18:00:00	19:00:00	25.7	83	Aedeomyia	Ad. squamipennis	1
	3	5	MosqTent	19:00:00	20:00:00	25.3	84	Mansonia	Ma. titillans	11
	3	5	MosqTent	19:00:00	20:00:00	25.3	84	Mansonia	Ma. humeralis	2
	3	5	MosqTent	19:00:00	20:00:00	25.3	84	Culex	Culex sp.	6
	3	5	MosqTent	19:00:00	20:00:00	25.3	84	Aedeomyia	Ad. squamipennis	1
	3	5	MosqTent	20:00:00	21:00:00	24.7	85	Mansonia	Ma. titillans	21
	3	5	MosqTent	20:00:00	21:00:00	24.7	85	Mansonia	Ma. humeralis	5
	3	5	MosqTent	20:00:00	21:00:00	24.7	85	Mansonia	Ma. amazonensis	1
	3	5	MosqTent	20:00:00	21:00:00	24.7	85	Culex	Culex sp.	5
	3	5	MosqTent	21:00:00	22:00:00	24.7	84	Mansonia	Ma. titillans	17
	3	5	MosqTent	21:00:00	22:00:00	24.7	84	Mansonia	Ma. humeralis	2
	3	5	MosqTent	21:00:00	22:00:00	24.7	84	Culex	Culex sp.	11
	3	3	BG-sentinel	18:00:00	22:00:00			Mansonia	Ma. titillans	49
	3	3	BG-sentinel	18:00:00	22:00:00			Mansonia	Ma. humeralis	1
	3	1	MosqTent	18:00:00	19:00:00	26.4	81	Mansonia	Ma. titillans	2
	3	1	MosqTent	18:00:00	19:00:00	26.4	81	Aedeomyia	Ad. squamipennis	2
	3	1	MosqTent	19:00:00	20:00:00	24.4	84	Mansonia	Ma. titillans	2
	3	1	MosqTent	19:00:00	20:00:00	24.4	84	Aedeomyia	Ad. squamipennis	1
	3	1	MosqTent	20:00:00	21:00:00	23.7	84	Mansonia	Ma. titillans	4
	3	1	MosqTent	20:00:00	21:00:00	23.7	84	Aedeomyia	Ad. squamipennis	2
	3	1	MosqTent	20:00:00	21:00:00	23.7	84	Culex	Culex sp.	1
	3	1	MosqTent	21:00:00	22:00:00	23.4	85	Mansonia	Ma. titillans	3
	3	1	MosqTent	21:00:00	22:00:00	23.4	85	Mansonia	Ma. humeralis	2
	3	1	MosqTent	21:00:00	22:00:00	23.4	85	Aedeomyia	Ad. squamipennis	2
	3	1	MosqTent	21:00:00	22:00:00	23.4	85	Culex	Culex sp.	1
	3	2	Skeetervac	18:00:00	19:00:00	27.4	71	Mansonia	Ma. titillans	6
	3	2	Skeetervac	18:00:00	19:00:00	27.4	71	Mansonia	Ma. humeralis	1
	3	2	Skeetervac	18:00:00	19:00:00	27.4	71	Aedes	Ae. albopictus	2
	3	2	Skeetervac	18:00:00	19:00:00	27.4	71	Culex	Culex sp.	3
	3	2	Skeetervac	18:00:00	19:00:00	27.4	71	Limatus	Limatus sp.	1
	3	2	Skeetervac	19:00:00	20:00:00	26.2	74	Mansonia	Ma. titillans	22
	3	2	Skeetervac	19:00:00	20:00:00	26.2	74	Mansonia	Ma. humeralis	2
	3	2	Skeetervac	19:00:00	20:00:00	26.2	74	Aedes	Ae. albopictus	1
	3	2	Skeetervac	20:00:00	21:00:00	25.3	76	Mansonia	Ma. titillans	26
	3	2	Skeetervac	20:00:00	21:00:00	25.3	76	Mansonia	Ma. humeralis	2
	3	2	Skeetervac	20:00:00	21:00:00	25.3	76	Mansonia	Ma. amazonensis	2
	3	2	Skeetervac	20:00:00	21:00:00	25.3	76	Culex	Culex sp.	3
	3	2	Skeetervac	20:00:00	21:00:00	25.3	76	Psorophora	Psorophora sp.	1
	3	2	Skeetervac	21:00:00	22:00:00	24.1	82	Mansonia	Ma. titillans	44
	3	2	Skeetervac	21:00:00	22:00:00	24.1	82	Mansonia	Ma. humeralis	5
	3	2	Skeetervac	21:00:00	22:00:00	24.1	82	Mansonia	Ma. amazonensis	1
	3	2	Skeetervac	21:00:00	22:00:00	24.1	82	Coquillettidia	Coquillettidia sp.	2
	3	2	Skeetervac	21:00:00	22:00:00	24.1	82	Aedes	Ae. albopictus	1
	3	2	Skeetervac	21:00:00	22:00:00	24.1	82	Psorophora	Psorophora sp.	1
	3	3	BG-sentinel	19:00:00	20:00:00	26.5		Mansonia	Ma. titillans	1
	3	3	BG-sentinel	20:00:00	21:00:00	26.1		Mansonia	Ma. humeralis	1
	3	3	BG-sentinel	20:00:00	21:00:00	26.1		Coquillettidia	Coquillettidia sp.	1
	3	5	HLC	18:00:00	19:00:00	26.7	63	Mansonia	Ma. titillans	33
	3	5	HLC	18:00:00	19:00:00	26.7	63	Mansonia	Ma. humeralis	2
	3	5	HLC	18:00:00	19:00:00	26.7	63	Mansonia	Ma. amazonensis	1
	3	5	HLC	18:00:00	19:00:00	26.7	63	Coquillettidia	Culex sp.	3
	3	5	HLC	18:00:00	19:00:00	26.7	63	Psorophora	Psorophora sp.	3
	3	5	HLC	18:00:00	19:00:00	26.7	63	Aedes	Ae. aegypti	1
	3	5	HLC	19:00:00	20:00:00	25.1	66	Mansonia	Ma. titillans	17
	3	5	HLC	19:00:00	20:00:00	25.1	66	Mansonia	Ma. amazonensis	4
	3	5	HLC	19:00:00	20:00:00	25.1	66	Mansonia	Ma. humeralis	1
	3	5	HLC	19:00:00	20:00:00	25.1	66	Psorophora	Psorophora sp.	11
	3	5	HLC	19:00:00	20:00:00	25.1	66	Aedes	Ae. aegypti	1
	3	5	HLC	19:00:00	20:00:00	25.1	66	Aedes	Aedes sp.	1
	3	5	HLC	20:00:00	21:00:00	24	72	Mansonia	Ma. titillans	26
	3	5	HLC	20:00:00	21:00:00	24	72	Mansonia	Ma. humeralis	5
	3	5	HLC	20:00:00	21:00:00	24	72	Psorophora	Psorophora sp.	9
	3	5	HLC	21:00:00	22:00:00	23.5	74	Mansonia	Ma. titillans	20
	3	5	HLC	21:00:00	22:00:00	23.5	74	Mansonia	Ma. humeralis	5
	3	5	HLC	21:00:00	22:00:00	23.5	74	Mansonia	Ma. amazonensis	2
	3	5	HLC	21:00:00	22:00:00	23.5	74	Psorophora	Psorophora sp.	3
	3	5	HLC	21:00:00	22:00:00	23.5	74	Culex	Culex sp.	1
	3	2	BG-sentinel	18:00:00	22:00:00			Culex	Culex sp.	58
	3	2	BG-sentinel	18:00:00	22:00:00			Aedes	Ae. albopictus	3
	3	2	BG-sentinel	18:00:00	22:00:00			Coquillettidia	Coquillettidia sp.	2
	3	2	BG-sentinel	18:00:00	22:00:00			Mansonia	Ma. titillans	2
	3	3	Skeetervac	18:00:00	22:00:00			Mansonia	Ma. titillans	117
	3	3	Skeetervac	18:00:00	22:00:00			Mansonia	Ma. amazonensis	6
	3	3	Skeetervac	18:00:00	22:00:00			Coquillettidia	Coquillettidia sp.	23
	3	3	Skeetervac	18:00:00	22:00:00			Psorophora	Psorophora sp.	19
	3	3	Skeetervac	18:00:00	22:00:00			Culex	Culex sp.	3
	3	3	Skeetervac	18:00:00	22:00:00			Uranotaenia	Uranotaenia sp.	1
	3	1	CDC	18:00:00	22:00:00			Mansonia	Ma. titillans	1
	3	1	CDC	18:00:00	22:00:00			Coquillettidia	Coquillettidia sp.	1
	3	1	CDC	18:00:00	22:00:00			Aedeomyia	Ad. squamipennis	1
	3	1	CDC	18:00:00	22:00:00			Culex	Culex sp.	3
