# Supplementary material for: Efficiency of four trap types and human landing catch in the sampling of Mansonia (Diptera, Culicidae) in Porto Velho, Rondônia, Brazil
Source: PLoS One. 2025 Jan 14;20(1):e0315869. doi: 10.1371/journal.pone.0315869 (PMC11731733; doi:10.1371/journal.pone.0315869)
Supplement: S2 Table — The table shows statistical analyses between the sampling conducted in two seasons. (XLSX) [file pone.0315869.s003.xlsx]

## Sheet: Sheet 1
season	trap	Total_N	Mean_N	SD_N	CI_Lower	CI_Upper
dry	BG-sentinel	5	1.25	0.5	0.76	1.74
dry	CDC	3	1.5	0.707107	0.52	2.48
dry	HLC	1526	31.1429	61.7653	13.8486	48.4372
dry	MosqTent	540	9.47368	13.5569	5.9542	12.9932
dry	Skeetervac	453	12.2432	12.8288	8.10952	16.377
start of rain	BG-sentinel	10	1.66667	1.63299	0.36	2.97333
start of rain	CDC	19	1.35714	0.841897	0.91613	1.79816
start of rain	HLC	1120	21.1321	27.0463	13.8505	28.4137
start of rain	MosqTent	460	10.2222	14.8368	5.88721	14.5572
start of rain	Skeetervac	252	7.41176	9.91515	4.07891	10.7446
end of rain	BG-sentinel	112	7	10.0266	2.08695	11.913
end of rain	CDC	60	4	7.06096	0.426662	7.57334
end of rain	HLC	1256	16.3117	27.9013	10.0796	22.5438
end of rain	MosqTent	401	5.81159	7.32497	4.08322	7.53997
end of rain	Skeetervac	863	11.8219	24.6353	6.17056	17.4733
